# Supplementary material for: A «Repertoire for Repertoire» Hypothesis: Repertoires of Type Three Effectors are Candidate Determinants of Host Specificity in Xanthomonas
Source: PLoS One. 2009 Aug 14;4(8):e6632. doi: 10.1371/journal.pone.0006632 (PMC2722093; doi:10.1371/journal.pone.0006632)
Supplement: Table S1 — Percentage of presence of each T3E gene in the various pathovars of X. axonopodis. (0.03 MB XLS) [file pone.0006632.s001.xls]

## Sheet: Feuil1
Supplemental Table 1. Percentage of presence of each T3E gene in the various pathovars of X. axonopodis.
				alfalfae	allii	anacardii	aurantifolii	axonopodis	begoniae	citri	citrumelo	dieffenbachiae	glycines	malvacearum	mangiferaeindicae	manihotis	phaseoli					ricini	vasculorum	vesicatoria	vignicola
																		fuscans	GL1	GL2	GL3
Effector	Gene ID	N	%	5	10	6	5	2	5	8	6	5	5	5	10	6	30	14	8	4	4	5	7	7	5
xopF1	XCV0414	132	100	100	100	100	100	100	100	100	100	100	100	100	100	100	100	100	100	100	100	100	100	100	100
xopN	XCV2944	129	97.7	100	100	100	100	0	100	100	100	100	100	100	100	100	100	100	100	100	100	100	85.7	100	100
xopX	XCV0572	128	97	100	100	33.3	100	100	100	100	100	100	100	100	100	100	100	100	100	100	100	100	100	100	100
avrBs2	XCC0052	132	100	100	100	100	100	100	100	100	100	100	100	100	100	100	100	100	100	100	100	100	100	100	100
pthA1	XACa0022	128	96.9	100	100	100	100	100	100	100	100	100	100	100	100	100	100	100	100	100	100	100	100	42.8	100
xopQ	XCV4438	115	87.2	100	0	100	100	100	100	100	100	100	60	100	100	100	100	100	100	100	100	0	100	100
xopE2	XCV2280	119	90	100	100	100	100	100	100	100	100	100	100	100	100	0	100	100	100	100	100	100	0	100	100
avrXacE3	XACb0011	119	90	100	100	100	100	100	100	100	100	100	100	100	100	0	100	100	100	100	100	100	0	100	100
xopF2	XCV2942	60	45.5	100	100	0	20	0	0	0	100	0	0	0	0	0	83.3	78.5	87.5	75	100	100	0	100	0
xopP	XCV1236	85	64.4	100	100	100	20	100	0	100	100	0	0	100	0	0	100	100	100	100	100	100	0	100	0
xopE1	XCV0294	73	55.3	0	90	0	60	100	0	100	0	0	100	100	100	0	60	100	0	100	0	100	0	100	0
ecf	XCV3785	9	6.8	40	0	0	0	0	0	0	0	0	0	0	0	0	0	0	0	0	0	0	0	100	0
XAC3090	XAC3090	66	50	0	0	0	100	0	0	100	0	0	100	100	100	0	100	100	100	100	100	0	0	42.8	0
hpaF	XAC0393	41	31.1	0	0	100	100	0	0	100	66.6	0	100	0	0	0	33.3	42.8	0	0	100	0	0	42.8	0
avrXacE1	XAC0286	72	54.5	0	90	0	60	100	0	100	0	0	100	100	100	0	60	100	0	100	0	100	0	100	0
avrXccA1	XCC4229	0	0	0	0	0	0	0	0	0	0	0	0	0	0	0	0	0	0	0	0	0	0	0	0
avrXccA2	XCC2396	53	40.1	100	0	0	60	0	60	75	0	20	100	100	0	100	63.3	71.4	62.5	0	100	0	0	0	0
avrXccE1	XCC1629	15	11.4	0	0	0	0	0	0	100	0	0	0	0	0	0	0	0	0	0	0	0	0	100	0
avrXccB	XCC3731	68	51.5	100	0	100	100	0	0	25	83.3	0	0	0	100	0	100	100	100	100	100	0	0	0	100
avrXacE2	XAC3224	66	50	100	0	100	100	100	0	100	33.3	0	100	100	100	0	60	100	0	100	0	0	0	0	0
xopB	XCV0581	42	31.8	0	0	100	0	100	100	0	0	100	0	0	100	0	0	0	0	0	0	0	100	100	0
xopD	XCV0437	7	5.3	0	0	0	0	0	0	0	0	0	0	0	0	0	0	0	0	0	0	0	0	100	0
xopJ	XCV2156	8	6.1	0	0	0	0	0	0	0	0	0	0	20	0	0	0	0	0	0	0	0	0	100	0
xopO	XCV1055	7	5.3	0	0	0	0	0	0	0	0	0	0	0	0	0	0	0	0	0	0	0	0	100	0
avrRxv	XCV0471	16	12.1	0	90	0	0	0	0	0	0	0	0	0	0	0	0	0	0	0	0	0	0	100	0
avrXv3		32	24.2	100	100	0	0	0	0	0	100	100	0	0	0	100	0	0	0	0	0	0	0	0	0
XCC2565	XCC2565	0	0	0	0	0	0	0	0	0	0	0	0	0	0	0	0	0	0	0	0	0	0	0	0
avrRxo1	XCV4428	42	31.8	100	100	0	0	0	0	0	100	0	0	0	0	100	26.6	0	100	0	0	0	0	100	0
xopA	XCV0440	9	6.8	0	0	0	0	0	0	25	0	0	0	0	0	0	0	0	0	0	0	0	0	100	0
xopC	XCV2435	58	43.9	40	0	0	0	0	20	12.5	50	0	100	100	100	0	70	100	87.5	0	0	0	0	100	60
avrBsT		33	25	40	0	0	0	0	0	0	0	0	0	0	0	0	100	100	100	100	100	0	0	14.2	0
avrBs1	XCC2100	5	3.8	0	0	0	0	0	0	0	0	0	0	0	0	0	0	0	0	0	0	0	0	71.4	0
avrBs1.1	XCC2099	5	3.8	0	0	0	0	0	0	0	0	0	0	0	0	0	0	0	0	0	0	0	0	71.4	0
avrXv4		5	3.8	0	0	0	0	0	0	0	0	0	0	0	0	0	0	0	0	0	0	0	0	0	100
avrXccC	XCC2109	15	11.3	0	100	0	0	0	0	0	0	0	0	0	0	0	0	0	0	0	0	100	0	0	0
